# Supplementary material for: Tannin-Derived Hard Carbon for Stable Lithium-Ion Anode
Source: Molecules. 2022 Oct 18;27(20):6994. doi: 10.3390/molecules27206994 (PMC9611679; doi:10.3390/molecules27206994)
Supplement: Supplementary file 1 [file molecules-27-06994-s001.zip]

Archive with 1 entries (1 files):
- molecules-1966292-supplementary.pdf
